# Supplementary material for: Polycarbonate–Acrylonitrile Butadiene Styrene Three Dimensional Printing Material Exhibits Biocompatibility and Enhances Osteogenesis and Gingival Tissue Formation with Human Cells
Source: Cells. 2025 Jan 22;14(3):167. doi: 10.3390/cells14030167 (PMC11816493; doi:10.3390/cells14030167)
Supplement: Supplementary file 1 [file cells-14-00167-s001.zip]

Archive with 4 entries (4 files):
- Supplemental file S4 XL-insert cylinder.stl
- Supplemental file S1 XL-insert-v15.stl
- Supplemental file S2 culture dish 1cm.stl
- Supplemental file S3 Cell culture Bonstracture-3.stl
